# Supplementary material for: Assessment of forest restoration with multitemporal remote sensing imagery
Source: Sci Rep. 2019 May 13;9:7279. doi: 10.1038/s41598-019-43544-5 (PMC6513895; doi:10.1038/s41598-019-43544-5)
Supplement: Supplementary file 1 — LaTeX Supplementary File [file 41598_2019_43544_MOESM1_ESM.zip]

Archive with 21 entries (21 files):
- Fig1.jpg
- Fig10.jpg
- Fig11.jpg
- Fig12.jpg
- Fig13.jpg
- Fig2.jpg
- Fig3.jpg
- Fig4.jpg
- Fig5.jpg
- Fig6.jpg
- Fig7.jpg
- Fig8.jpg
- Fig9.jpg
- jabbrv-ltwa-all.ldf
- jabbrv-ltwa-en.ldf
- jabbrv.sty
- main.bbl
- main.tex
- naturemag-doi.bst
- sample.bib
- wlscirep.cls
