# Supplementary material for: Assessment of forest restoration with multitemporal remote sensing imagery
Source: Sci Rep. 2019 May 13;9:7279. doi: 10.1038/s41598-019-43544-5 (PMC6513895; doi:10.1038/s41598-019-43544-5)
Supplement: Supplementary file 1 — LaTeX Supplementary File [file 41598_2019_43544_MOESM1_ESM.zip › main.bbl]

\begin{thebibliography}{10}
\urlstyle{rm}
\expandafter\ifx\csname url\endcsname\relax
  \def\url#1{\texttt{#1}}\fi
\expandafter\ifx\csname urlprefix\endcsname\relax\def\urlprefix{URL }\fi
\expandafter\ifx\csname doiprefix\endcsname\relax\def\doiprefix{DOI: }\fi
\providecommand{\bibinfo}[2]{#2}
\providecommand{\eprint}[2][]{\url{#2}}

\bibitem{RN1805}
\bibinfo{author}{Van~Leeuwen, W.~J.}
\newblock \bibinfo{journal}{\bibinfo{title}{Monitoring the effects of forest
  restoration treatments on post-fire vegetation recovery with modis
  multitemporal data}}.
\newblock {\emph{\JournalTitle{Sensors}}} \textbf{\bibinfo{volume}{8}},
  \bibinfo{pages}{2017--2042} (\bibinfo{year}{2008}).

\bibitem{RN1806}
\bibinfo{author}{Lamb, D.}, \bibinfo{author}{Erskine, P.~D.} \&
  \bibinfo{author}{Parrotta, J.~A.}
\newblock \bibinfo{journal}{\bibinfo{title}{Restoration of degraded tropical
  forest landscapes}}.
\newblock {\emph{\JournalTitle{Science}}} \textbf{\bibinfo{volume}{310}},
  \bibinfo{pages}{1628--1632} (\bibinfo{year}{2005}).

\bibitem{RN1796}
\bibinfo{author}{DeLuca, T.~H.}, \bibinfo{author}{Aplet, G.~H.},
  \bibinfo{author}{Wilmer, B.} \& \bibinfo{author}{Burchfield, J.}
\newblock \bibinfo{journal}{\bibinfo{title}{The unknown trajectory of forest
  restoration: A call for ecosystem monitoring}}.
\newblock {\emph{\JournalTitle{Journal of Forestry}}}
  \textbf{\bibinfo{volume}{108}}, \bibinfo{pages}{288--295}
  (\bibinfo{year}{2010}).

\bibitem{RN1023}
\bibinfo{author}{Dadson, S.~J.} \emph{et~al.}
\newblock \bibinfo{journal}{\bibinfo{title}{Links between erosion, runoff
  variability and seismicity in the taiwan orogen}}.
\newblock {\emph{\JournalTitle{Nature}}} \textbf{\bibinfo{volume}{426}},
  \bibinfo{pages}{648--651} (\bibinfo{year}{2003}).

\bibitem{RN1347}
\bibinfo{author}{Dilley, M.} \emph{et~al.}
\newblock \bibinfo{title}{Natural disaster hotspots: a global risk analysis}.
\newblock \bibinfo{type}{Report} (\bibinfo{year}{2005}).

\bibitem{RN1892}
\bibinfo{author}{Ge, X.}, \bibinfo{author}{Li, T.}, \bibinfo{author}{Zhang, S.}
  \& \bibinfo{author}{Peng, M.}
\newblock \bibinfo{journal}{\bibinfo{title}{What causes the extremely heavy
  rainfall in taiwan during typhoon morakot (2009)?}}
\newblock {\emph{\JournalTitle{Atmospheric science letters}}}
  \textbf{\bibinfo{volume}{11}}, \bibinfo{pages}{46--50}
  (\bibinfo{year}{2010}).

\bibitem{RN1809}
\bibinfo{author}{Franklin, S.~E.}
\newblock \emph{\bibinfo{title}{Remote sensing for sustainable forest
  management}} (\bibinfo{publisher}{CRC Press}, \bibinfo{year}{2001}).

\bibitem{RN1706}
\bibinfo{author}{Kumar, T.}, \bibinfo{author}{Panigrahy, S.},
  \bibinfo{author}{Kumar, P.} \& \bibinfo{author}{Parihar, J.}
\newblock \bibinfo{journal}{\bibinfo{title}{Classification of floristic
  composition of mangrove forests using hyperspectral data: case study of
  bhitarkanika national park, india}}.
\newblock {\emph{\JournalTitle{Journal of Coastal Conservation}}}
  \textbf{\bibinfo{volume}{17}}, \bibinfo{pages}{121--132},
  \doiprefix\url{10.1007/s11852-012-0223-2} (\bibinfo{year}{2013}).

\bibitem{RN1978}
\bibinfo{author}{Helmer, E.~H.}, \bibinfo{author}{Lefsky, M.~A.} \&
  \bibinfo{author}{Roberts, D.~A.}
\newblock \bibinfo{journal}{\bibinfo{title}{Biomass accumulation rates of
  amazonian secondary forest and biomass of old-growth forests from landsat
  time series and the geoscience laser altimeter system}}.
\newblock {\emph{\JournalTitle{Journal of Applied Remote Sensing}}}
  \textbf{\bibinfo{volume}{3}}, \bibinfo{pages}{033505} (\bibinfo{year}{2009}).

\bibitem{RN1783}
\bibinfo{author}{Williams, D.~L.}, \bibinfo{author}{Goward, S.} \&
  \bibinfo{author}{Arvidson, T.}
\newblock \bibinfo{journal}{\bibinfo{title}{Landsat}}.
\newblock {\emph{\JournalTitle{Photogrammetric Engineering and Remote
  Sensing}}} \textbf{\bibinfo{volume}{72}}, \bibinfo{pages}{1171--1178}
  (\bibinfo{year}{2006}).

\bibitem{RN1784}
\bibinfo{author}{Lauer, D.~T.}, \bibinfo{author}{Morain, S.~A.} \&
  \bibinfo{author}{Salomonson, V.~V.}
\newblock \bibinfo{journal}{\bibinfo{title}{The landsat program: Its origins,
  evolution, and impacts}}.
\newblock {\emph{\JournalTitle{Photogrammetric Engineering and Remote
  Sensing}}} \textbf{\bibinfo{volume}{63}}, \bibinfo{pages}{831--838}
  (\bibinfo{year}{1997}).

\bibitem{RN1979}
\bibinfo{author}{Huang, C.} \emph{et~al.}
\newblock \bibinfo{journal}{\bibinfo{title}{Development of time series stacks
  of landsat images for reconstructing forest disturbance history}}.
\newblock {\emph{\JournalTitle{International Journal of Digital Earth}}}
  \textbf{\bibinfo{volume}{2}}, \bibinfo{pages}{195--218}
  (\bibinfo{year}{2009}).

\bibitem{RN1983}
\bibinfo{author}{Huang, C.} \emph{et~al.}
\newblock \bibinfo{journal}{\bibinfo{title}{An automated approach for
  reconstructing recent forest disturbance history using dense landsat time
  series stacks}}.
\newblock {\emph{\JournalTitle{Remote Sensing of Environment}}}
  \textbf{\bibinfo{volume}{114}}, \bibinfo{pages}{183--198}
  (\bibinfo{year}{2010}).

\bibitem{RN1890}
\bibinfo{author}{Giles, P.}
\newblock \bibinfo{journal}{\bibinfo{title}{Remote sensing and cast shadows in
  mountainous terrain}}.
\newblock {\emph{\JournalTitle{Photogrammetric Engineering and Remote
  Sensing}}} \textbf{\bibinfo{volume}{67}} (\bibinfo{year}{2001}).

\bibitem{RN1945}
\bibinfo{author}{Liu, C.-C.}, \bibinfo{author}{Luo, W.},
  \bibinfo{author}{Chung, H.-W.}, \bibinfo{author}{Yin, H.-Y.} \&
  \bibinfo{author}{Yan, K.-W.}
\newblock \bibinfo{journal}{\bibinfo{title}{Influences of the shadow inventory
  on a landslide susceptibility model}}.
\newblock {\emph{\JournalTitle{ISPRS International Journal of
  Geo-Information}}} \textbf{\bibinfo{volume}{7}}, \bibinfo{pages}{374}
  (\bibinfo{year}{2018}).

\bibitem{RN1980}
\bibinfo{author}{Olsson, H.}
\newblock \bibinfo{journal}{\bibinfo{title}{A method for using landsat time
  series for monitoring young plantations in boreal forests}}.
\newblock {\emph{\JournalTitle{International journal of remote sensing}}}
  \textbf{\bibinfo{volume}{30}}, \bibinfo{pages}{5117--5131}
  (\bibinfo{year}{2009}).

\bibitem{RN1982}
\bibinfo{author}{Li, Z.} \& \bibinfo{author}{Fox, J.~M.}
\newblock \bibinfo{journal}{\bibinfo{title}{Mapping rubber tree growth in
  mainland southeast asia using time-series modis 250 m ndvi and statistical
  data}}.
\newblock {\emph{\JournalTitle{Applied Geography}}}
  \textbf{\bibinfo{volume}{32}}, \bibinfo{pages}{420--432}
  (\bibinfo{year}{2012}).

\bibitem{RN969}
\bibinfo{author}{Liu, C.-C.}
\newblock \bibinfo{journal}{\bibinfo{title}{Processing of formosat-2 daily
  revisit imagery for site surveillance}}.
\newblock {\emph{\JournalTitle{IEEE Transactions on Geoscience and Remote
  Sensing}}} \textbf{\bibinfo{volume}{44}}, \bibinfo{pages}{3206--3214}
  (\bibinfo{year}{2006}).

\bibitem{RN1218}
\bibinfo{author}{Liu, C.-C.} \emph{et~al.}
\newblock \bibinfo{journal}{\bibinfo{title}{Vicarious calibration of the
  formosat-2 remote sensing instrument}}.
\newblock {\emph{\JournalTitle{IEEE Transactions on Geoscience and Remote
  Sensing}}} \textbf{\bibinfo{volume}{48}}, \bibinfo{pages}{2162--2169},
  \doiprefix\url{10.1109/tgrs.2009.2033179} (\bibinfo{year}{2010}).

\bibitem{RN911}
\bibinfo{author}{Liu, C.-C.} \emph{et~al.}
\newblock \bibinfo{journal}{\bibinfo{title}{Image processing of formosat-2 data
  for monitoring south asia tsunami}}.
\newblock {\emph{\JournalTitle{International Journal of Remote Sensing}}}
  \textbf{\bibinfo{volume}{28}}, \bibinfo{pages}{3093--3111}
  (\bibinfo{year}{2007}).

\bibitem{RN1162}
\bibinfo{author}{Liu, C.-C.} \& \bibinfo{author}{Chen, P.-L.}
\newblock \bibinfo{journal}{\bibinfo{title}{Automatic extraction of ground
  control regions and orthorectification of formosat-2 imagery}}.
\newblock {\emph{\JournalTitle{Optics Express}}} \textbf{\bibinfo{volume}{17}},
  \bibinfo{pages}{7970--7984} (\bibinfo{year}{2009}).

\bibitem{RN1144}
\bibinfo{author}{Liu, C.-C.}, \bibinfo{author}{Shieh, C.-L.},
  \bibinfo{author}{Wu, C.-A.} \& \bibinfo{author}{Shieh, M.-L.}
\newblock \bibinfo{journal}{\bibinfo{title}{Change detection of gravel mining
  on riverbeds from the multi-temporal and high-spatial-resolution formosat-2
  imagery}}.
\newblock {\emph{\JournalTitle{River Research and Applications}}}
  \textbf{\bibinfo{volume}{25}}, \bibinfo{pages}{1136--1152},
  \doiprefix\url{10.1002/rra.1210} (\bibinfo{year}{2009}).

\bibitem{RN1191}
\bibinfo{author}{Chang, C.-H.} \emph{et~al.}
\newblock \bibinfo{journal}{\bibinfo{title}{Monitoring reservoir water quality
  with formosat-2 high spatiotemporal imagery}}.
\newblock {\emph{\JournalTitle{Journal of Environmental Monitoring}}}
  \textbf{\bibinfo{volume}{11}}, \bibinfo{pages}{1982--1992},
  \doiprefix\url{10.1039/b912897b} (\bibinfo{year}{2009}).

\bibitem{RN886}
\bibinfo{author}{Ridd, M.~K.} \& \bibinfo{author}{Liu, J.}
\newblock \bibinfo{journal}{\bibinfo{title}{A comparison of four algorithms for
  change detection in an urban environment}}.
\newblock {\emph{\JournalTitle{Remote Sensing of Environment}}}
  \textbf{\bibinfo{volume}{63}}, \bibinfo{pages}{95--100}
  (\bibinfo{year}{1998}).

\bibitem{RN1045}
\bibinfo{author}{Du, Y.}, \bibinfo{author}{Teillet, P.~M.} \&
  \bibinfo{author}{Cihlar, J.}
\newblock \bibinfo{journal}{\bibinfo{title}{Radiometric normalization of
  multitemporal high-resolution satellite images with quality control for land
  cover change detection}}.
\newblock {\emph{\JournalTitle{Remote Sensing of Environment}}}
  \textbf{\bibinfo{volume}{82}}, \bibinfo{pages}{123--134}
  (\bibinfo{year}{2002}).

\bibitem{RN1025}
\bibinfo{author}{Canty, M.~J.}, \bibinfo{author}{Nielsen, A.~A.} \&
  \bibinfo{author}{Schmidt, M.}
\newblock \bibinfo{journal}{\bibinfo{title}{Automatic radiometric normalization
  of multitemporal satellite imagery}}.
\newblock {\emph{\JournalTitle{Remote Sensing of Environment}}}
  \textbf{\bibinfo{volume}{91}}, \bibinfo{pages}{441--451}
  (\bibinfo{year}{2004}).

\bibitem{RN1313}
\bibinfo{author}{Liu, C.-C.}, \bibinfo{author}{Shieh, C.-L.},
  \bibinfo{author}{Lin, J.-C.} \& \bibinfo{author}{Wu, A.-M.}
\newblock \bibinfo{journal}{\bibinfo{title}{Classification of non-vegetated
  areas using formosat-2 high spatiotemporal imagery: the case of tseng-wen
  reservoir catchment area (taiwan)}}.
\newblock {\emph{\JournalTitle{International Journal of Remote Sensing}}}
  \textbf{\bibinfo{volume}{32}}, \bibinfo{pages}{8519--8540},
  \doiprefix\url{10.1080/01431161.2010.542200} (\bibinfo{year}{2011}).

\bibitem{RN885}
\bibinfo{author}{Lu, D.}, \bibinfo{author}{Mausel, P.},
  \bibinfo{author}{Brondizio, E.} \& \bibinfo{author}{Moran, E.}
\newblock \bibinfo{journal}{\bibinfo{title}{Change detection techniques}}.
\newblock {\emph{\JournalTitle{International Journal of Remote Sensing}}}
  \textbf{\bibinfo{volume}{25}}, \bibinfo{pages}{2365--2407}
  (\bibinfo{year}{2004}).

\bibitem{RN1854}
\bibinfo{author}{Yang, S.}, \bibinfo{author}{Li, Y.}, \bibinfo{author}{Feng,
  G.} \& \bibinfo{author}{Zhang, L.}
\newblock \bibinfo{journal}{\bibinfo{title}{A method aimed at automatic
  landslide extraction based on background values of satellite imagery}}.
\newblock {\emph{\JournalTitle{International Journal of Remote Sensing}}}
  \textbf{\bibinfo{volume}{35}}, \bibinfo{pages}{2247--2266}
  (\bibinfo{year}{2014}).

\bibitem{RN1690}
\bibinfo{author}{Liu, C.-C.}
\newblock \bibinfo{journal}{\bibinfo{title}{Preparing a landslide and shadow
  inventory map from high-spatial-resolution imagery facilitated by an expert
  system}}.
\newblock {\emph{\JournalTitle{Journal of Applied Remote Sensing}}}
  \textbf{\bibinfo{volume}{9}}, \bibinfo{pages}{096080--096080},
  \doiprefix\url{10.1117/1.JRS.9.096080} (\bibinfo{year}{2015}).

\bibitem{RN1852}
\bibinfo{author}{Ma, H.-R.}, \bibinfo{author}{Cheng, X.},
  \bibinfo{author}{Chen, L.}, \bibinfo{author}{Zhang, H.} \&
  \bibinfo{author}{Xiong, H.}
\newblock \bibinfo{journal}{\bibinfo{title}{Automatic identification of shallow
  landslides based on worldview2 remote sensing images}}.
\newblock {\emph{\JournalTitle{Journal of Applied Remote Sensing}}}
  \textbf{\bibinfo{volume}{10}}, \bibinfo{pages}{016008--016008}
  (\bibinfo{year}{2016}).

\bibitem{RN1877}
\bibinfo{author}{Eismann, M.~T.}
\newblock \emph{\bibinfo{title}{Hyperspectral remote sensing}}, vol.
  \bibinfo{volume}{PM210} (\bibinfo{publisher}{SPIE}, \bibinfo{year}{2012}).

\bibitem{RN1853}
\bibinfo{author}{Liu, H.} \& \bibinfo{author}{Xie, T.}
\newblock \bibinfo{journal}{\bibinfo{title}{Study on shadow detection in high
  resolution remote sensing image of pca and his model}}.
\newblock {\emph{\JournalTitle{Remote Sensing Technology and Application}}}
  \textbf{\bibinfo{volume}{28}}, \bibinfo{pages}{78--84},
  \doiprefix\url{10.11873/j.issn.1004-0323.2013.1.78} (\bibinfo{year}{2013}).

\bibitem{RN1815}
\bibinfo{author}{Liu, C.-C.}, \bibinfo{author}{Chen, P.-L.},
  \bibinfo{author}{Matsuo, T.} \& \bibinfo{author}{Chen, C.-Y.}
\newblock \bibinfo{journal}{\bibinfo{title}{Rapidly responding to landslides
  and debris flow events using a low-cost unmanned aerial vehicle}}.
\newblock {\emph{\JournalTitle{Journal of Applied Remote Sensing}}}
  \textbf{\bibinfo{volume}{9}}, \bibinfo{pages}{096016--096016},
  \doiprefix\url{10.1117/1.JRS.9.096016} (\bibinfo{year}{2015}).

\bibitem{RN1917}
\bibinfo{author}{Drusch, M.} \emph{et~al.}
\newblock \bibinfo{journal}{\bibinfo{title}{Sentinel-2: Esa's optical
  high-resolution mission for gmes operational services}}.
\newblock {\emph{\JournalTitle{Remote Sensing of Environment}}}
  \textbf{\bibinfo{volume}{120}}, \bibinfo{pages}{25--36},
  \doiprefix\url{10.1016/j.rse.2011.11.026} (\bibinfo{year}{2012}).

\bibitem{RN1918}
\bibinfo{author}{Louis, J.} \emph{et~al.}
\newblock \bibinfo{title}{Sentinel-2 sen2cor: L2a processor for users}.
\newblock In \emph{\bibinfo{booktitle}{Proceedings Living Planet Symposium
  2016}}, \bibinfo{pages}{1--8} (\bibinfo{publisher}{Spacebooks Online},
  \bibinfo{year}{2016}).

\bibitem{RN1919}
\bibinfo{author}{Pahlevan, N.}, \bibinfo{author}{Sarkar, S.},
  \bibinfo{author}{Franz, B.}, \bibinfo{author}{Balasubramanian, S.} \&
  \bibinfo{author}{He, J.}
\newblock \bibinfo{journal}{\bibinfo{title}{Sentinel-2 multispectral instrument
  (msi) data processing for aquatic science applications: Demonstrations and
  validations}}.
\newblock {\emph{\JournalTitle{Remote Sensing of Environment}}}
  \textbf{\bibinfo{volume}{201}}, \bibinfo{pages}{47--56}
  (\bibinfo{year}{2017}).

\end{thebibliography}
