# Supplementary material for: Assessment of forest restoration with multitemporal remote sensing imagery
Source: Sci Rep. 2019 May 13;9:7279. doi: 10.1038/s41598-019-43544-5 (PMC6513895; doi:10.1038/s41598-019-43544-5)
Supplement: Supplementary file 1 — LaTeX Supplementary File [file 41598_2019_43544_MOESM1_ESM.zip › sample.bib]

@article{RN1025,
   author = {Canty, Morton J. and Nielsen, Allan A. and Schmidt, Michael},
   title = {Automatic radiometric normalization of multitemporal satellite imagery},
   journal = {Remote Sensing of Environment},
   volume = {91},
   number = {3-4},
   pages = {441-451},
   url = {http://www.sciencedirect.com/science/article/B6V6V-4CFV84R-1/2/2c1b21f749538cbf876b985313bd7584},
   year = {2004},
   type = {Journal Article}
}

@article{RN1191,
   author = {Chang, Chih-Hua and Liu, Cheng-Chien and Wen, Ching-Gung and Cheng, I-Fan and Tam, Chi-Kin and Huang, Ching-Shiang},
   title = {Monitoring reservoir water quality with Formosat-2 high spatiotemporal imagery},
   journal = {Journal of Environmental Monitoring},
   volume = {11},
   number = {11},
   pages = {1982-1992},
   DOI = {10.1039/b912897b},
   year = {2009},
   type = {Journal Article}
}

@article{RN1023,
   author = {Dadson, Simon J. and Hovius, Niels and Chen, Hongey and Dade, W. Brian and Hsieh, Meng-Long and Willett, Sean D. and Hu, Jyr-Ching and Horng, Ming-Jame and Chen, Meng-Chiang and Stark, Colin P. and Lague, Dimitri and Lin, Jiun-Chuan},
   title = {Links between erosion, runoff variability and seismicity in the Taiwan orogen},
   journal = {Nature},
   volume = {426},
   pages = {648-651},
   year = {2003},
   type = {Journal Article}
}

@article{RN1796,
   author = {DeLuca, T. H. and Aplet, G. H. and Wilmer, B. and Burchfield, J.},
   title = {The Unknown Trajectory of Forest Restoration: A Call for Ecosystem Monitoring},
   journal = {Journal of Forestry},
   volume = {108},
   number = {6},
   pages = {288-295},
   ISSN = {0022-1201},
   url = {<Go to ISI>://WOS:000282399000007},
   year = {2010},
   type = {Journal Article}
}

@techreport{RN1347,
   author = {Dilley, Maxx and Chen, Robert S. and Deichmann, Uwe and Lerner-Lam, Arthur L. and Arnold, Margaret and Agwe, Jonathan and Buys, Piet and Kjekstad, Oddvar and Lyon, Bradfield and Yetman, Gregory},
   title = {Natural disaster hotspots: a global risk analysis},
   url = {http://unfccc.int/files/adaptation/sbsta_agenda_item_adaptation/application/pdf/200711_nwp_iri_hotspots_synthesisreport.pdf},
   year = {2005},
   type = {Report}
}

@article{RN1917,
   author = {Drusch, M. and Del Bello, U. and Carlier, S. and Colin, O. and Fernandez, V. and Gascon, F. and Hoersch, B. and Isola, C. and Laberinti, P. and Martimort, P. and Meygret, A. and Spoto, F. and Sy, O. and Marchese, F. and Bargellini, P.},
   title = {Sentinel-2: ESA's Optical High-Resolution Mission for GMES Operational Services},
   journal = {Remote Sensing of Environment},
   volume = {120},
   pages = {25-36},
   ISSN = {0034-4257},
   DOI = {10.1016/j.rse.2011.11.026},
   url = {http://doi.org/10.1016/j.rse.2011.11.026},
   year = {2012},
   type = {Journal Article}
}

@article{RN1045,
   author = {Du, Yong and Teillet, Philippe M. and Cihlar, Josef},
   title = {Radiometric normalization of multitemporal high-resolution satellite images with quality control for land cover change detection},
   journal = {Remote Sensing of Environment},
   volume = {82},
   number = {1},
   pages = {123-134},
   url = {http://www.sciencedirect.com/science/article/B6V6V-464JV1S-1/2/075df4d2782cc2b99e52d48b5911beaa},
   year = {2002},
   type = {Journal Article}
}

@book{RN1877,
   author = {Eismann, Michael Theodore},
   title = {Hyperspectral remote sensing},
   publisher = {SPIE},
   volume = {PM210},
   ISBN = {9780819487872},
   year = {2012},
   type = {Book}
}

@book{RN1809,
   author = {Franklin, Steven E},
   title = {Remote sensing for sustainable forest management},
   publisher = {CRC Press},
   ISBN = {1420032852},
   year = {2001},
   type = {Book}
}

@article{RN1892,
   author = {Ge, Xuyang and Li, Tim and Zhang, Shengjun and Peng, Melinda},
   title = {What causes the extremely heavy rainfall in Taiwan during Typhoon Morakot (2009)?},
   journal = {Atmospheric science letters},
   volume = {11},
   number = {1},
   pages = {46-50},
   ISSN = {1530-261X},
   year = {2010},
   type = {Journal Article}
}

@article{RN1890,
   author = {Giles, PT},
   title = {Remote sensing and cast shadows in mountainous terrain},
   journal = {Photogrammetric Engineering and Remote Sensing},
   volume = {67},
   number = {7},
   ISSN = {0099-1112},
   year = {2001},
   type = {Journal Article}
}

@article{RN1978,
   author = {Helmer, Eileen H and Lefsky, Michael A and Roberts, Dar A},
   title = {Biomass accumulation rates of Amazonian secondary forest and biomass of old-growth forests from Landsat time series and the Geoscience Laser Altimeter System},
   journal = {Journal of Applied Remote Sensing},
   volume = {3},
   number = {1},
   pages = {033505},
   ISSN = {1931-3195},
   year = {2009},
   type = {Journal Article}
}

@article{RN1979,
   author = {Huang, Chengquan and Goward, Samuel N and Masek, Jeffrey G and Gao, Feng and Vermote, Eric F and Thomas, Nancy and Schleeweis, Karen and Kennedy, Robert E and Zhu, Zhiliang and Eidenshink, Jeffery C},
   title = {Development of time series stacks of Landsat images for reconstructing forest disturbance history},
   journal = {International Journal of Digital Earth},
   volume = {2},
   number = {3},
   pages = {195-218},
   ISSN = {1753-8947},
   year = {2009},
   type = {Journal Article}
}

@article{RN1983,
   author = {Huang, Chengquan and Goward, Samuel N and Masek, Jeffrey G and Thomas, Nancy and Zhu, Zhiliang and Vogelmann, James E},
   title = {An automated approach for reconstructing recent forest disturbance history using dense Landsat time series stacks},
   journal = {Remote Sensing of Environment},
   volume = {114},
   number = {1},
   pages = {183-198},
   ISSN = {0034-4257},
   year = {2010},
   type = {Journal Article}
}

@article{RN1706,
   author = {Kumar, Tanumi and Panigrahy, Sushma and Kumar, Prasanna and Parihar, JaiSingh},
   title = {Classification of floristic composition of mangrove forests using hyperspectral data: case study of Bhitarkanika National Park, India},
   journal = {Journal of Coastal Conservation},
   volume = {17},
   number = {1},
   pages = {121-132},
   ISSN = {1400-0350},
   DOI = {10.1007/s11852-012-0223-2},
   url = {http://dx.doi.org/10.1007/s11852-012-0223-2},
   year = {2013},
   type = {Journal Article}
}

@article{RN1806,
   author = {Lamb, David and Erskine, Peter D and Parrotta, John A},
   title = {Restoration of degraded tropical forest landscapes},
   journal = {Science},
   volume = {310},
   number = {5754},
   pages = {1628-1632},
   ISSN = {0036-8075},
   year = {2005},
   type = {Journal Article}
}

@article{RN1784,
   author = {Lauer, Donald T and Morain, Stanley A and Salomonson, Vincent V},
   title = {The Landsat program: Its origins, evolution, and impacts},
   journal = {Photogrammetric Engineering and Remote Sensing},
   volume = {63},
   number = {7},
   pages = {831-838},
   ISSN = {0099-1112},
   year = {1997},
   type = {Journal Article}
}

@article{RN1982,
   author = {Li, Zhe and Fox, Jefferson M},
   title = {Mapping rubber tree growth in mainland Southeast Asia using time-series MODIS 250 m NDVI and statistical data},
   journal = {Applied Geography},
   volume = {32},
   number = {2},
   pages = {420-432},
   ISSN = {0143-6228},
   year = {2012},
   type = {Journal Article}
}

@article{RN969,
   author = {Liu, Cheng-Chien},
   title = {Processing of FORMOSAT-2 daily revisit imagery for site surveillance},
   journal = {IEEE Transactions on Geoscience and Remote Sensing},
   volume = {44},
   number = {11},
   pages = {3206-3214},
   year = {2006},
   type = {Journal Article}
}

@article{RN1690,
   author = {Liu, Cheng-Chien},
   title = {Preparing a landslide and shadow inventory map from high-spatial-resolution imagery facilitated by an expert system},
   journal = {Journal of Applied Remote Sensing},
   volume = {9},
   number = {1},
   pages = {096080-096080},
   ISSN = {1931-3195},
   DOI = {10.1117/1.JRS.9.096080},
   url = {http://dx.doi.org/10.1117/1.JRS.9.096080},
   year = {2015},
   type = {Journal Article}
}

@article{RN1162,
   author = {Liu, Cheng-Chien and Chen, Po-Li},
   title = {Automatic extraction of ground control regions and orthorectification of Formosat-2 imagery},
   journal = {Optics Express},
   volume = {17},
   number = {10},
   pages = {7970-7984},
   year = {2009},
   type = {Journal Article}
}

@article{RN1815,
   author = {Liu, Cheng-Chien and Chen, Po-Li and Matsuo, Tomoya and Chen, Chen-Yu},
   title = {Rapidly responding to landslides and debris flow events using a low-cost unmanned aerial vehicle},
   journal = {Journal of Applied Remote Sensing},
   volume = {9},
   number = {1},
   pages = {096016-096016},
   ISSN = {1931-3195},
   DOI = {10.1117/1.JRS.9.096016},
   url = {http://dx.doi.org/10.1117/1.JRS.9.096016},
   year = {2015},
   type = {Journal Article}
}

@article{RN1218,
   author = {Liu, Cheng-Chien and Kamei, A. and Hsu, K. H. and Tsuchida, S. and Huang, H. M. and Kato, S. and Nakamura, R. and Wu, A. M.},
   title = {Vicarious Calibration of the Formosat-2 Remote Sensing Instrument},
   journal = {IEEE Transactions on Geoscience and Remote Sensing},
   volume = {48},
   number = {4},
   pages = {2162-2169},
   ISSN = {0196-2892},
   DOI = {10.1109/tgrs.2009.2033179},
   url = {<Go to ISI>://000276015200025},
   year = {2010},
   type = {Journal Article}
}

@article{RN911,
   author = {Liu, Cheng-Chien and Liu, Jian-Guo and Lin, Ching-Weei and Wu, An-Ming and Liu, Shou-Heng and Shieh, Chjeng-Lun},
   title = {Image processing of FORMOSAT-2 data for monitoring South Asia tsunami},
   journal = {International Journal of Remote Sensing},
   volume = {28},
   number = {13},
   pages = {3093-3111},
   year = {2007},
   type = {Journal Article}
}

@article{RN1945,
   author = {Liu, Cheng-Chien and Luo, Wei and Chung, Hsiao-Wei and Yin, Hsiao-Yuan and Yan, Ke-Wei},
   title = {Influences of the Shadow Inventory on a Landslide Susceptibility Model},
   journal = {ISPRS International Journal of Geo-Information},
   volume = {7},
   number = {9},
   pages = {374},
   ISSN = {2220-9964},
   url = {http://www.mdpi.com/2220-9964/7/9/374},
   year = {2018},
   type = {Journal Article}
}

@article{RN1313,
   author = {Liu, Cheng-Chien and Shieh, Chjeng-Lun and Lin, Jia-Chin and Wu, An-Ming},
   title = {Classification of non-vegetated areas using Formosat-2 high spatiotemporal imagery: the case of Tseng-Wen Reservoir catchment area (Taiwan)},
   journal = {International Journal of Remote Sensing},
   volume = {32},
   number = {23},
   pages = {8519-8540},
   ISSN = {0143-1161},
   DOI = {10.1080/01431161.2010.542200},
   url = {http://dx.doi.org/10.1080/01431161.2010.542200},
   year = {2011},
   type = {Journal Article}
}

@article{RN1144,
   author = {Liu, Cheng-Chien and Shieh, Chjeng-Lun and Wu, Chiao-An and Shieh, Ming-Lin},
   title = {Change detection of gravel mining on riverbeds from the multi-temporal and high-spatial-resolution Formosat-2 imagery},
   journal = {River Research and Applications},
   volume = {25},
   number = {9},
   pages = {1136-1152},
   DOI = {10.1002/rra.1210},
   year = {2009},
   type = {Journal Article}
}

@article{RN1853,
   author = {Liu, Hui and Xie, Tianwen},
   title = {Study on Shadow Detection in High Resolution Remote Sensing Image of PCA and HIS Model},
   journal = {Remote Sensing Technology and Application},
   volume = {28},
   number = {1},
   pages = {78-84},
   DOI = {10.11873/j.issn.1004-0323.2013.1.78},
   url = {{http://www.rsta.ac.cn/CN/abstract/article_2210.shtml}},
   year = {2013},
   type = {Journal Article}
}

@inproceedings{RN1918,
   author = {Louis, Jérôme and Debaecker, Vincent and Pflug, Bringfried and Main-Knorn, Magdalena and Bieniarz, Jakub and Mueller-Wilm, Uwe and Cadau, Enrico and Gascon, Ferran},
   title = {Sentinel-2 Sen2Cor: L2A Processor for Users},
   booktitle = {Proceedings Living Planet Symposium 2016},
   publisher = {Spacebooks Online},
   pages = {1-8},
   ISBN = {9292213059},
   year = {2016},
   type = {Conference Proceedings}
}

@article{RN885,
   author = {Lu, D. and Mausel, P. and Brondizio, E. and Moran, E.},
   title = {Change detection techniques},
   journal = {International Journal of Remote Sensing},
   volume = {25},
   number = {12},
   pages = {2365-2407},
   year = {2004},
   type = {Journal Article}
}

@article{RN1852,
   author = {Ma, Hai-Rong and Cheng, Xinwen and Chen, Lianjun and Zhang, Haitao and Xiong, Hongwei},
   title = {Automatic identification of shallow landslides based on Worldview2 remote sensing images},
   journal = {Journal of Applied Remote Sensing},
   volume = {10},
   number = {1},
   pages = {016008-016008},
   ISSN = {1931-3195},
   year = {2016},
   type = {Journal Article}
}

@article{RN1980,
   author = {Olsson, HåKan},
   title = {A method for using Landsat time series for monitoring young plantations in boreal forests},
   journal = {International journal of remote sensing},
   volume = {30},
   number = {19},
   pages = {5117-5131},
   ISSN = {0143-1161},
   year = {2009},
   type = {Journal Article}
}

@article{RN1919,
   author = {Pahlevan, N and Sarkar, S and Franz, BA and Balasubramanian, SV and He, J},
   title = {Sentinel-2 MultiSpectral Instrument (MSI) data processing for aquatic science applications: Demonstrations and validations},
   journal = {Remote Sensing of Environment},
   volume = {201},
   pages = {47-56},
   ISSN = {0034-4257},
   year = {2017},
   type = {Journal Article}
}

@article{RN886,
   author = {Ridd, Merrill K. and Liu, Jiajun},
   title = {A comparison of four algorithms for change detection in an urban environment},
   journal = {Remote Sensing of Environment},
   volume = {63},
   pages = {95-100},
   year = {1998},
   type = {Journal Article}
}

@article{RN1805,
   author = {Van Leeuwen, Willem JD},
   title = {Monitoring the effects of forest restoration treatments on post-fire vegetation recovery with MODIS multitemporal data},
   journal = {Sensors},
   volume = {8},
   number = {3},
   pages = {2017-2042},
   year = {2008},
   type = {Journal Article}
}

@article{RN1783,
   author = {Williams, Darrel L and Goward, Samuel and Arvidson, Terry},
   title = {Landsat},
   journal = {Photogrammetric Engineering and Remote Sensing},
   volume = {72},
   number = {10},
   pages = {1171-1178},
   ISSN = {0099-1112},
   year = {2006},
   type = {Journal Article}
}

@article{RN1854,
   author = {Yang, Shuwen and Li, Yikun and Feng, Guangsheng and Zhang, Lifeng},
   title = {A method aimed at automatic landslide extraction based on background values of satellite imagery},
   journal = {International Journal of Remote Sensing},
   volume = {35},
   number = {6},
   pages = {2247-2266},
   ISSN = {0143-1161},
   year = {2014},
   type = {Journal Article}
}
